# Supplementary material for: Spectral Characteristic, Storage Stability and Antioxidant Properties of Anthocyanin Extracts from Flowers of Butterfly Pea (Clitoria ternatea L.)
Source: Molecules. 2021 Nov 19;26(22):7000. doi: 10.3390/molecules26227000 (PMC8622631; doi:10.3390/molecules26227000)
Supplement: Supplementary file 1 [file molecules-26-07000-s001.zip]

Archive with 1 entries (1 files):
- molecules-1453965-supplementary.pdf
